# Supplementary material for: Integrated Multi-omics Investigations Reveal the Key Role of Synergistic Microbial Networks in Removing Plasticizer Di-(2-Ethylhexyl) Phthalate from Estuarine Sediments
Source: mSystems. 2021 Jun 8;6(3):e00358-21. doi: 10.1128/mSystems.00358-21 (PMC8269228; doi:10.1128/mSystems.00358-21)
Supplement: DATA SET S1 [file msystems.00358-21-sd001.xlsx]

## Sheet: read me
The annotation of genes involved in the DEHP alkyl side-chain and phthalic acid degradation in each binned genomes and unbinned contigs
Only genes designated as DGE (P< 0.05 and FDR<0.05) have value for fold change (FC) and counts per millions (CPM); genes without these informaiton are not DGE but recovered in the same contigs
The genes on the same contig that contains key genes involved in DEHP side-chain and phthalic acid degradation were annotated manually using blastp against on NCBI nr proetin database (with target species and accession numer)
Genes involved in nitrate reduction, flageller synthesis and chemoxtais were anotataed aganst HMMER-based Kofam (with KO number) if they are recovered in these binned genomes

## Sheet: Bin_44
Function	Gene ID	Gene name/KO number	Annotation	logFC	logCPM	PValue	FDR	E value	identity (%)	Targer species	Accession
Contig with benzoyl-CoA degradation	k141_1988799_12	bcrA	Benzoyl-CoA reductase subunit A	-8.94486	3.88771	7.99273e-07	0.000565784	3.3e-175	70.6	Azospirillum sp. TSO22-1	WP_109122858.1
	k141_1988799_11	bcrB	Benzoyl-CoA reductase subunit B	-7.84866	3.94302	0.000277832	0.041287	1.2e-185	73.2	Azospirillum sp. TSO22-1	WP_109122857.1
	k141_1988799_10	bcrC	Benzoyl-CoA reductase subunit C	-9.69662	4.60958	2.709e-06	0.00142095	1.2e-160	69.6	Inmirania thermothiophila	WP_123401416.1
	k141_1988799_13	bcrD	Benzoyl-CoA reductase subunit D	-8.06788	3.54433	0.000171339	0.0290518	2e-106	72.2	Thauera aromatica	WP_107220520.1
	k141_1988799_9	dch	Cyclohexa-1,5-dienecarbonyl-CoA hydratase	-12.8748	3.33793	4.08182e-08	6.12128e-05	2e-103	77.7	Amphritea balenae	WP_124927096.1
	k141_1988799_7	had	6-hydroxycyclohex-1-ene-1-carbonyl-CoA dehydrogenase	-13.7807	4.2413	2.23468e-08	3.98483e-05	7.8e-159	76.6	Amphritea balenae	WP_124927156.1
	k141_1988799_8	oah	6-oxocyclohex-1-ene-1-carbonyl-CoA hydrolase	-14.4658	4.92523	1.95484e-09	7.2267e-06	4e-185	83.9	Motiliproteus sp. MSK22-1	WP_076718468.1
contig with phthalic acid degradation	k141_2944092_3	ubiX	putative UbiX-like flavin prenyltransferase	-11.2725	1.74682	3.71e-07	0.000320325	3.5e-71	70.2	Azoarcus sp. PA01	WP_053419404.1
	k141_2944092_4	ubiD	UbiD family decarboxylase	-12.9778	3.44059	1.3e-08	2.67e-05	3.7e-266	84	Thauera chlorobenzoica	WP_075149174.1
	k141_2944092_5		CoA transferase					5.9e-24	49.6	Thauera chlorobenzoica	WP_075149173.1
contig with phthalic acid transporterer	k141_4108593_1		CRISPR-associated helicase/endonuclease Cas3					8e-143	59	Cellvibrio sp. PSBB023	WP_078043071.1
	k141_4108593_2		hypothetical protein					2e-43	45	Caldilinea aerophila	WP_014433366.1
	k141_4108593_3		phosphoribosylformylglycinamidine synthase	-10.8595	1.33923	3.28e-06	0.0016373	0	72	Pseudomonas sp. M1	WP_009616301.1
	k141_4108593_4		Mg2+ transporter-C (MgtC) family protein					3e-53	58	Microbulbifer yueqingensis	SDJ97991.1
	k141_4108593_5		DUF1328 domain-containing protein					5e-16	69	Rhodospirillum centenum	WP_012566823.1
	k141_4108593_6		YqaE/Pmp3 family membrane protein					8e-52	92	Nitrosococcus halophilus	WP_013032596.1
	k141_4108593_7		No hit
	k141_4108593_8		superoxide dismutase	-9.89405	0.394617	2.52e-05	0.00730806	4e-74	54	Proteobacteria bacterium	NCA27985.1
	k141_4108593_9		No hit
	k141_4108593_10		No hit
	k141_4108593_11		TAXI family TRAP transporter solute-binding subunit	-7.90324	3.79855	3.1e-05	0.00847328	1e-42	60	Aromatoleum aromaticum	WP_011255037.1
	k141_4108593_12		putative phthalate transporter TRAP type fused permease component	-10.1402	3.60918	6.17e-07	0.000464611	0	60	Thauera chlorobenzoica	ANN45961.1
	k141_4108593_13		No hit
	k141_4108593_14		transposase	-6.93091	0.446159	0.000163398	0.028081	1e-48	82	Zhongshania sp. DSW25-10	WP_123182977.1
	k141_4108593_15		ATPase	-8.45793	5.68266	2.58e-05	0.00744432	1e-131	56	Marinobacter sp. AC-23	WP_071263044.1
	k141_4108593_16		No hit
	k141_4108593_17		DNA-binding protein					4e-24	62	candidate division Zixibacteria bacterium SM1_73	KPL05091.1
	k141_4108593_18		KilA-N domain-containing protein					1e-153	85	Candidatus Kentron sp. LPFa	VFK12697.1
	k141_4108593_19		No hit
	k141_4108593_20		CRISPR-associated helicase/endonuclease Cas3					0	66	Cellvibrio sp. PSBB023	WP_078043071.1
contig with phthalic acid degradation	k141_407030_1	ubiX	putative UbiX-like flavin prenyltransferase	-13.2532	3.71512	5.04e-09	1.37e-05	9.2e-265	84	Thauera chlorobenzoica	WP_075149174.1
	k141_407030_2	ubiD	UbiD family decarboxylase	-11.1401	1.61606	5.22e-07	0.000411236	9.4e-136	59.6	Azoarcus toluclasticus	WP_018991468.1
	k141_407030_3		hydantoinase/oxoprolinase family protein	-9.89801	0.398661	6.76e-06	0.00278819	7.3e-51	54.6	Conexibacter woesei	WP_012935551.1
	k141_407030_4		IS200/IS605 family transposase	-9.50313	0.0171501	1.58e-05	0.00517501	2e-57	75.2	Ectothiorhodospira sp. PHS-1	WP_008933371.1
contig with phthalic acid degradation	k141_535446_2		carboxylating nicotinate-nucleotide diphosphorylase	-10.5161	1.00182	2.6e-06	0.00137749	3e-94	66.2	Pseudomonas anguilliseptica	WP_090381787.1
	k141_535446_3		hypothetical protein					2.2e-24	46.6	Hyphomonas adhaerens	WP_035571060.1
	k141_535446_4		IS1380 family transposase, partial					1.1e-54	68.2	Halioglobus sp. U0301	WP_117957713.1
	k141_535446_5		OsmC family protein					2.7e-45	60.8	Thalassobius sp. ZQ172	WP_127114311.1
	k141_535446_6	ubiD	UbiD family decarboxylase	-10.3823	6.17417	2.05e-08	3.73e-05	3.5e-264	83.6	Thauera chlorobenzoica	WP_075149174.1
	k141_535446_7		CoA transferase	-8.09198	3.24841	1.65e-06	0.0009806	1.6e-138	36.1	Candidatus Entotheonella palauensis	WP_089937668.1
	k141_535446_8		IS5 family transposase	-8.36576	-1.05496	0.000211543	0.0338733	1.2e-188	77.6	gamma proteobacterium IMCC1989	WP_009669271.1
Contig with DEHP alkyl side-chain degradation	k141_853245_1		Alpha/beta hydrolase	-5.92408	2.31756	0.000267061	0.0401345	2e-63	35	Actinomadura chibensis]
Contig with nitrate reduction	k141_3671923_3	K02575	MFS transporter, NNP family, nitrate/nitrite transporter	-8.57626	-0.860606	0.000172374	0.0291794	6.7e-98
	k141_3671923_6	K00363	nitrite reductase (NADH) small subunit					5.9e-36
	k141_3671923_7	K00362	nitrite reductase (NADH) large subunit	-11.1259	1.60178	3.67e-05	0.00958195	0
	k141_3671923_8	K00372	assimilatory nitrate reductase catalytic subunit	-10.2369	0.728344	8.39e-05	0.0173963	0
	k141_3671923_10	K15578	nitrate/nitrite transport system ATP-binding protein					4e-136
	k141_3671923_11	K15577	nitrate/nitrite transport system permease protein					1.1e-97
	k141_3671923_12	K15576	nitrate/nitrite transport system substrate-binding protein					1.7e-180
	k141_61925_15	K00374	nitrate reductase gamma subunit	-7.97183	1.46184	1.02e-05	0.00375243	4.9e-93
	k141_61925_16	K00373	nitrate reductase molybdenum cofactor assembly chaperone NarJ/NarW	-11.0751	1.55186	6.03e-07	0.000456994	6.7e-70
	k141_61925_17	K00371	nitrate reductase / nitrite oxidoreductase, beta subunit	-12.0249	2.49241	2.05e-07	0.000204691	1.8e-283
	k141_61925_18	K00370	nitrate reductase / nitrite oxidoreductase, alpha subunit	-12.4065	2.8717	2.41e-07	0.000230605	0
	k141_874457_1	K02575	MFS transporter, NNP family, nitrate/nitrite transporter	-8.17564	-1.22861	0.000338172	0.0475071	2e-65
	k141_874457_2	K02575	MFS transporter, NNP family, nitrate/nitrite transporter	-10.2646	0.755489	1.59e-05	0.00521174	2.2e-112
	k141_874457_3	K07673	two-component system, NarL family, nitrate/nitrite sensor histidine kinase NarX [EC:2.7.13.3]	-8.60593	-0.832949	0.00013274	0.0241486	1e-164
	k141_874457_4	K07684	two-component system, NarL family, nitrate/nitrite response regulator NarL	-9.52215	0.0352657	2.71e-05	0.00768042	2.5e-91
Contig with flageller synthesis	k141_2372361_3	K02406	flagellin	-13.2767	3.73848	7.23e-09	1.74e-05	2.5e-109
	k141_2372361_4	K02406	flagellin	-10.7124	1.19463	1.25e-06	0.000792088	3.6e-106
	k141_2372361_5	K02406	flagellin	-11.053	1.53016	9.69e-07	0.000654437	2.6e-110
	k141_2372361_6	K02406	flagellin	-13.2664	3.72819	6.31e-09	1.59e-05	2.4e-111
	k141_2372361_7	K06603	flagellar protein FlaG	-10.1693	0.662689	3.74e-06	0.00181044	4e-28
	k141_2372361_8	K02407	flagellar hook-associated protein 2	-10.4589	0.945851	2.11e-06	0.00117907	6.8e-99
	k141_2372361_9	K02422	flagellar protein FliS	-8.42521	-0.999989	0.000173035	0.0292624	1.2e-42
Contig with motility	k141_3938166_5	K02670	twitching motility protein PilU					1.2e-191

## Sheet: Bin6
Function	Gene ID	Gene name/KO number	Annotation	logFC	logCPM	PValue	FDR	E value	identity (%)	Targer species	Accession
Contigs with alkyl side-chain degradation	K141_3815848_1		LysR family transcriptional regulator	-14.1845	4.64435	8.4e-10	4.2e-06	7e-168	100	Acidovorax sp. 210-6	NCU68008.1
	K141_3815848_2		Alpha/beta hydrolase	-16.381	6.83912	1.12e-11	3.96e-07	0	100	Acidovorax sp. 210-6	NCU68007.1
	K141_3815848_3		polyhydroxyalkanoic acid system protein					2e-66	100	Acidovorax sp. 210-6	NCU68006.1
	K141_3815848_4		Hypothetical protein					2e-123	100	Acidovorax sp. 210-6	NCU68005.1
	K141_3815848_5		no hit

## Sheet: Bin13
Function	Gene ID	Gene name/KO number	Annotation	logFC	logCPM	PValue	FDR	E value	identity (%)	Targer species	Accession
Contig with alkyl side-chain degradation	k141_2812817_1		IS3 family transposase	-7.30051	1.68887	4.13e-05	0.0104263	0	100	Acidovorax sp. 210-6	NCU65477.1
	k141_2812817_2		Alpha/beta hydrolase	-9.06337	6.64241	0.000173974	0.0293872	0	99.78	Acidovorax sp. 210-6	NCU65476.1
	k141_2812817_3		Hypothetical protein	-8.34973	2.72501	4.9e-06	0.00220393	0	100	Acidovorax sp. 210-6	NCU65475.1
	k141_4060503_1		DUF1631 family protein					7e-14	90	Simplicispira lacusdiani	WP_119966286.1
	k141_4060503_2		transposase family protein					6e-73	100	Acidovorax sp. RAC01	AOG21861.1
	k141_4060503_3		integrase	-10.4466	0.934067	0.000108676	0.0209588	0	99	Acidovorax sp. SD340	KQB61357.1
	k141_4060503_4		Alpha/beta hydrolase	-16.5347	6.99272	1.52e-09	6.14e-06	0	99	Pigmentiphaga kullae	WP_130355623.1
	k141_4060503_5		transposase	-14.2378	4.69763	6.01e-08	8.14e-05	6e+98	74	Rhodanobacter thiooxydans LCS2	EIM00476.1
	k141_4060503_6		Tn3 family transposase	-13.2059	3.66792	1.15e-06	0.00074239	0	87	Janthinobacterium sp. ROICE36	WP_102121751.1
	k141_4060503_7		recombinase family protein	-11.1439	1.61999	1.37e-05	0.00468164	4e-114	86	Methylovulum psychrotolerans	WP_088620516.1
	k141_4060503_8		TonB-dependent receptor	-12.8343	3.29769	6.59e-07	0.000488584	0	81	Simplicispira sp. NY-02	WP_119110135.1
	k141_4060503_9		IS3 family transposase	-9.7789	0.283576	9.49e-05	0.019027	8e-20	63	Acidovorax sp. JHL-9	WP_155885308.1
	k141_4060503_10		transposase					4e-46	74	Klebsiella pneumoniae	WP_004151950.1
	k141_4060503_11		tripartite tricarboxylate transporter substrate binding protein					0	99	Pigmentiphaga sp. D-2	WP_132980768.1
	k141_4060503_12		tripartite tricarboxylate transporter substrate binding protein					0	100	Pigmentiphaga kullae	WP_130355625.1
	k141_4060503_13		broad-spectrum mercury transporter MerE, partial	-12.8531	3.31638	8.57e-06	0.00331761	1e-32	95	Klebsiella pneumoniae	WP_151382556.1
	k141_4060503_14		mercury resistance co-regulator MerD	-11.6318	2.1026	4.23e-05	0.0106181	1e-76	99	Proteobacteria	WP_001277456.1
	k141_4060503_15		mercury(II) reductase	-7.92595	1.92491	0.000333102	0.0470317	0	100	Proteobacteria	WP_000105636.1
	k141_4060503_16		mercuric ion transport protein					2e-105	100	Escherichia coli	WP_000082530.1
	k141_4060503_17		mercury resistance system periplasmic binding protein MerP					2e-56	100	Enterobacteriaceae	WP_001322392.1
	k141_4060503_18		mercuric ion transporter MerT					3e-75	98	Escherichia coli	WP_074162433.1
	k141_4060503_19		Hg(II)-responsive transcriptional regulator					4e-101	100	Proteobacteria	WP_005303925.1
	k141_4060503_20		Tn3 family transposase, partial					1e-23	98	Acidovorax caeni	WP_139235604.1
Contig with nitarte reduction	K141_3107383_1	K00371	nitrate reductase / nitrite oxidoreductase, beta subunit	-8.86269	3.83173	1.09e-05	0.00394207	1.5e-187
	K141_3107383_2	K00373	nitrate reductase molybdenum cofactor assembly chaperone NarJ/NarW	-12.2614	2.72754	1.8e-05	0.00568715	1.1e-65
	K141_3107383_3	K00374	nitrate reductase gamma subunit	-13.3961	3.85767	2.88e-06	0.00148685	3.4e-93
	K141_900531_1	K00370	nitrate reductase / nitrite oxidoreductase, alpha subunit	-11.9806	5.49505	1.1e-06	0.000720883	0
	K141_900531_2	K00371	nitrate reductase / nitrite oxidoreductase, beta subunit					3.8e-278
	K141_900531_3	K00373	nitrate reductase molybdenum cofactor assembly chaperone NarJ/NarW					3.3e-66
	K141_900531_4	K00374	nitrate reductase gamma subunit					1e-70
Contig with flagellar synthesis	k141_3668283_1	K02406	flagellin	-10.1557	3.62161	1.15e-05	0.0041067	1.3e-41
Contig with motility	k141_958383_1	K02669	twitching motility protein PilT	-11.3682	1.84156	1.77e-06	0.00103111	4.6e-159
	k141_958383_3	K02670	twitching motility protein PilU	-8.65013	2.17521	8.82e-06	0.00338084	9.7e-197

## Sheet: Bin14
Function	Gene ID	Gene name/KO number	Annotation	logFC	logCPM	PValue	FDR	E value	identity (%)	Targer species	Accession
Contig with DEHP alkyl side-chain degradation	k141_138169_1		VOC family protein	-10.9845	1.46279	0.000150441	0.0264653	8e-125	82	Ketobacter alkanivorans	WP_101894423.1
	k141_138169_2		alpha/beta fold hydrolase	-9.15519	2.63108	9.36e-07	0.000637428	0	81	Ketobacter sp	RLT95998.1
	k141_138169_3		calcium-binding protein	-11.9639	2.43191	8.37e-08	0.000104484	9e-83	35	Ketobacter sp	RLP54641.1
	k141_138169_4		No hit	-11.1684	1.64394	4.29e-07	0.00035575
	k141_138169_5		NAD(P)-binding protein	-13.7038	4.16451	3.51e-09	1.06e-05	0	53	Arcobacter lekithochrous	WP_071625076.1
	k141_138169_6		putative ATPase	-13.1518	6.6167	5.68e-10	3.29e-06	0	34	Pseudomonas duriflava	TWI52505.1
	k141_138169_7		diguanylate cyclase	-14.3452	4.80483	4.77e-10	2.93e-06	9e-143	66	Bowmanella denitrificans	WP_102797173.1
	k141_138169_8		amphi-Trp domain-containing protein	-11.8686	2.3373	1.05e-07	0.000123642	9e-32	79	Planctomycetes bacterium	REJ73254.1
	k141_138169_9		No hit	-12.5558	3.02033	2.72e-08	4.58e-05
	k141_138169_10		acyl-CoA dehydrogenase	-7.74198	3.68386	6.7e-07	0.000494742	0	76	Haliea sp.	NCF17023.1
	k141_138169_11		CoA transferase					1e-61	61	Gammaproteobacteria bacterium	RLA54519.1
	k141_138169_12		CoA transferase					2e-55	77	Gammaproteobacteria bacterium	RLA54519.1
	k141_138169_13		CoA transferase					1e-31	64	Gammaproteobacteria bacterium	RLA54519.1
	k141_138169_14		helix-turn-helix domain-containing protein					4e-166	65	Kineobactrum sediminis	WP_146003614.1
	k141_138169_15		IS6 family transposase					2e-88	86	Gammaproteobacteria bacterium	RLA55953.1
	k141_138169_16		cytochrome P450					0	96	Halioglobus	WP_076001762.1
	k141_138169_17		MarR family transcriptional regulator					4e-86	98	Haliea sp.	MAD65836.1
	k141_138169_18		efflux RND transporter periplasmic adaptor subunit					0	96	Parahaliea mediterranea	WP_157976778.1
	k141_138169_19		acriflavin resistance protein					0	98	Haliea sp.	MAD65838.1
Contig with nitarte reduction	Contig with nitarte reduction	Contig with nitarte reduction	Contig with nitarte reduction	Contig with nitarte reduction	Contig with nitarte reduction	Contig with nitarte reduction	Contig with nitarte reduction	Contig with nitarte reduction	Contig with nitarte reduction	Contig with nitarte reduction	Contig with nitarte reduction	Contig with nitarte reduction	Contig with nitarte reduction	Contig with nitarte reduction	Contig with nitarte reduction	Contig with nitarte reduction	Contig with nitarte reduction	Contig with nitarte reduction	Contig with nitarte reduction	Contig with nitarte reduction	Contig with nitarte reduction	Contig with nitarte reduction	Contig with nitarte reduction	Contig with nitarte reduction	Contig with nitarte reduction	Contig with nitarte reduction	Contig with nitarte reduction	Contig with nitarte reduction	Contig with nitarte reduction	Contig with nitarte reduction	Contig with nitarte reduction	Contig with nitarte reduction	Contig with nitarte reduction	Contig with nitarte reduction	Contig with nitarte reduction	Contig with nitarte reduction	Contig with nitarte reduction	Contig with nitarte reduction	Contig with nitarte reduction	Contig with nitarte reduction	Contig with nitarte reduction	Contig with nitarte reduction	Contig with nitarte reduction	Contig with nitarte reduction	Contig with nitarte reduction	Contig with nitarte reduction	Contig with nitarte reduction	Contig with nitarte reduction	Contig with nitarte reduction
	k141_504818_10	K00374	nitrate reductase gamma subunit					8.7e-93
	k141_504818_11	K00373	nitrate reductase molybdenum cofactor assembly chaperone NarJ/NarW					3.3e-55
	k141_504818_12	K00371	nitrate reductase / nitrite oxidoreductase, beta subunit	-6.3582	5.94574	0.000249771	0.0382323	5.9e-264
	k141_504818_13	K00370	nitrate reductase / nitrite oxidoreductase, alpha subunit					0
	k141_504818_14	K02575	MFS transporter, NNP family, nitrate/nitrite transporter					2e-115
	k141_504818_15	K02576	MFS transporter, NNP family, nitrate/nitrite transporter					1.8e-101
	k141_504818_16	K07673	two-component system, NarL family, nitrate/nitrite sensor histidine kinase NarX					1.3e-191
	k141_504818_17	K07684	two-component system, NarL family, nitrate/nitrite response regulator NarL					1.5e-82
Contig with chemotaxis and flagellar synthesis	k141_1034425_1 241.60 333.6	K02392	flagellar basal-body rod protein FlgG					7.7e-101
	k141_1034425_2	K02391	flagellar basal-body rod protein FlgF					1.2e-90
	k141_1034425_3	K02390	flagellar hook protein FlgE					8.6e-138
	k141_1034425_4	K02385	flagellar basal-body rod modification protein FlgD					9.5e-57
	k141_1034425_5	K02386	flagellar basal-body rod protein FlgC					3.4e-51
	k141_1034425_6	K02387	flagellar basal-body rod protein FlgB					1.1e-48
	k141_1034425_7	K00575	chemotaxis protein methyltransferase CheR					1.8e-88
	k141_1034425_8 166.13 420.3	K03415	two-component system, chemotaxis family, chemotaxis protein CheV					1.4e-127
	k141_1034425_9 44.90 201.3	K02386	flagella basal body P-ring formation protein FlgA					8.9e-61
	k141_1034425_10 24.63 52.7	K02398	negative regulator of flagellin synthesis FlgM					1.6e-15
	k141_1034425_11 40.73 108.2	K02399	flagella synthesis protein FlgN					1.3e-32
[truncated: 5,000 more columns]

## Sheet: Bin18
Function	Gene ID	Gene name/KO number	Annotation	logFC	logCPM	PValue	FDR	E value	identity (%)	Targer species	Accession
Contig with DEHP alkyl side-chain degradation	K141_2938615_1		calcium-binding protein	-12.8339	3.29727	8.63e-05	0.0177738	4e-18	97	Ketobacter sp	RLP54641.1
	K141_2938615_2		alpha/beta fold hydrolase	-9.42477	-0.0576473	0.000215081	0.0342869	0	81	Ketobacter alkanivorans	RLT95998.1
	K141_2938615_3		VOC family protein	-12.6329	3.09703	2.14e-08	3.85e-05	8e-125	78	Ketobacter alkanivorans	WP_101894422.1
	K141_2938615_4		CoA transferase	-12.1061	2.57316	7.08e-08	9.22e-05	0	74	Ketobacter alkanivorans	WP_101894425.1
	K141_2938615_5		hypothetical protein	-12.5402	3.00474	5.12e-08	7.22e-05	1e-62	37	Aliiglaciecola sp. M165	WP_143834690.1
	K141_2938615_6		hydroxymethylglutaryl-CoA lyase	-14.0702	4.53025	8.86e-10	4.34e-06	9e-172	75	Ketobacter alkanivorans	WP_101894426.1
	K141_2938615_7		DUF3450 domain-containing protein	-12.7075	3.17136	1.7e-08	3.25e-05	1e-101	59	Ketobacter alkanivorans	WP_101894427.1
	K141_2938615_8		energy transducer TonB	-12.9953	3.45797	1.22e-08	2.54e-05	0	67	Ketobacter alkanivorans	WP_101894428.1
	K141_2938615_9		MotA/TolQ/ExbB proton channel family protein	-11.2079	1.68297	4.88e-07	0.000392331	8e-76	61	Ketobacter alkanivorans	WP_101894429.1
	K141_2938615_10		biopolymer transporter ExbD	-10.5137	0.999552	1.83e-06	0.00105918	1e-07	76	Ketobacter alkanivorans	WP_101894430.1
	K141_2938615_11		energy transducer TonB	-10.7657	1.24693	1.71e-06	0.00100522	1e-64	58	Ketobacter alkanivorans	WP_101894431.1
	K141_2938615_12		tetratricopeptide repeat protein	-11.1458	1.62165	4.56e-07	0.000372909	7e-127	50	Ketobacter alkanivorans	WP_158643453.1
	K141_2938615_13		NAD(P)H-quinone oxidoreductase					2e-167	73	Ketobacter alkanivorans	WP_101894433.1
	K141_2938615_14		hypothetical protein					8e-62	54	Ketobacter alkanivorans	WP_158643454.1
Contig with flagellar synthesis	k141_1871055_3	K02415	flagellar FliL protein	-12.5357	3.00026	7.45e-06	0.00299616	6e-30
Contig with flagellar synthesis	k141_2042543_2	K02407	flagellar hook-associated protein 2	-12.7045	3.16843	0.000183751	0.0305437	6.6e-89
Contig with chemotaxis	k141_2069333_1	K02556	chemotaxis protein MotA					5.4e-87
	k141_2069333_3	K03407	two-component system, chemotaxis family, sensor kinase CheA	-12.9705	3.43342	0.000245697	0.0377842	6.4e-221
	k141_2069333_4	K03414	chemotaxis protein CheZ					2.2e-65
	k141_2069333_5	K03413	two-component system, chemotaxis family, chemotaxis protein CheY	-12.7	3.2	3.48e-08	5.47e-05	1.3e-52
	k141_2069333_6	K02405	RNA polymerase sigma factor for flagellar operon FliA	-14.3	4.76	5.13e-10	3.08e-06	2.8e-95
Contig with nitrate reduction	k141_2110658_1	K02567	periplasmic nitrate reductase NapA	-13.4474	3.90878	7.28e-05	0.0156795	0
Contig with chemotaxis	k141_2110658_2	K02570	periplasmic nitrate reductase NapD					1.3e-15
	k141_2289996_1	K06596	chemosensory pili system protein ChpA (sensor histidine kinase/response regulator)	-16.1244	6.58265	1.23e-11	4.05e-07	0
	k141_2289996_2	K06597	chemosensory pili system protein ChpB (putative protein-glutamate methylesterase)	-13.4366	3.89792	3.43e-09	1.05e-05	1e-100
	k141_2289996_3	K06598	chemosensory pili system protein ChpC	-12.9429	3.40576	1.82e-08	3.41e-05	8.7e-51
Contig with flagellar synthesis	k141_2631793_10	K02389	flagellar basal-body rod modification protein FlgD					4.2e-55
	k141_2631793_11	K02390	two-component system, chemotaxis family, protein-glutamate methylesterase/glutaminase	-13.2417	3.70365	0.000314656	0.0451532	3.7e-137
	k141_2631793_12	K02391	flagellar basal-body rod protein FlgF					2e-84
	k141_2631793_13	K02392	flagellar basal-body rod protein FlgG					5.7e-100
	k141_2631793_14	K02393	flagellar L-ring protein precursor FlgH					1.4e-69
	k141_2631793_15	K02394	flagellar P-ring protein precursor FlgI					1.3e-160
	k141_2631793_16	K02395	flagellar protein FlgJ					5.3e-79
	k141_2631793_17	K02396	flagellar hook-associated protein 1 FlgK	-12.9004	3.36355	5.73e-05	0.0131988	4.6e-142
	k141_2631793_18	K02397	flagellar hook-associated protein 3 FlgL	-11.6446	2.11531	0.000199599	0.0324516	3.4e-85
	k141_2631793_19	K02406	flagellin					1.1e-125
	k141_2631793_20	K02406	flagellin	-15.8365	6.29482	1.69e-05	0.00543545	1.7e-109
Contig with flagellar synthesis	k141_2631793_3	K02399	flagella synthesis protein FlgN					7.3e-33
	k141_2631793_4	K02398	negative regulator of flagellin synthesis FlgM					5.6e-23
	k141_2631793_5	K02386	flagella basal body P-ring formation protein FlgA					1.6e-58
	k141_2631793_6	K03415	two-component system, chemotaxis family, chemotaxis protein CheV	-13.1802	3.64236	0.000320113	0.0457103	2.8e-125
	k141_2631793_7	K00575	chemotaxis protein methyltransferase CheR					9.6e-95
	k141_2631793_8	K02387	flagellar basal-body rod protein FlgB					1.3e-50
	k141_2631793_9	K02388	flagellar basal-body rod protein Flgc					4.5e-56
Contig with chemotaxis	k141_353285_2	K03406	methyl-accepting chemotaxis protein	-13.2353	3.69714	4.96e-07	0.000397086	6.8e-62
Contig with chemotaxis	k141_3856446_13	K03406	methyl-accepting chemotaxis protein	-11.6382	2.10883	3.82e-07	0.000326686	4.7e-69
Contig with chemotaxis	k141_413830_1	K03415	two-component system, chemotaxis family, chemotaxis protein CheV	-13.7378	4.19847	3.23e-06	0.00162127	8.6e-126
	k141_413830_2	K00575	chemotaxis protein methyltransferase CheR	-12.4206	2.88588	4.51e-05	0.0111056	1.4e-94
Contig with flagellar synthesis	k141_413830_3	K02387	flagellar basal-body rod protein FlgB					3.4e-50
	k141_413830_4	K02388	flagellar basal-body rod protein Flgc					6.5e-57
	k141_413830_5	K02389	flagellar basal-body rod modification protein FlgD					3.2e-34
Contig with flagellar synthesis	k141_586980_2	K04562	flagellar biosynthesis protein FlhG	-12.0828	2.55008	2.43e-06	0.00130727	1.4e-103
	k141_586980_3	K02404	flagellar biosynthesis protein FlhF	-13.0075	3.47023	0.000129039	0.0236631	9.6e-133
Contig with motility	k141_2118786_1	K02669	twitching motility protein PilT					7.6e-162
Contig with chemotaxis	k141_2289996_1	K06596	chemosensory pili system protein ChpA (sensor histidine kinase/response regulator)	-16.1244	6.58265	1.23e-11	4.05e-07	0
	k141_2289996_2	K06597	chemosensory pili system protein ChpB (putative protein-glutamate methylesterase)	-13.4366	3.89792	3.43e-09	1.05e-05	1e-100
	k141_2289996_3	K06598	chemosensory pili system protein ChpC	-12.9429	3.40576	1.82e-08	3.41e-05	8.7e-51
	k141_2289996_4	K09860	uncharacterized protein	-14.5427	5.0021	3.88e-10	2.56e-06	0.00041

## Sheet: Bin_54
Function	Gene ID	Gene name/KO number	Annotation	logFC	logCPM	PValue	FDR	E value	identity (%)	Targer species	Accession
Contig with benzoyl-CoA degradation	k141_1949825_6	bcrA	Benzoyl-CoA reductase subunit A					1.1e-239	96.7	Magnetospirillum moscoviense	WP_068499153.1
	k141_1949825_5	bcrB	Benzoyl-CoA reductase subunit B	-6.18597	2.59295	0.000101606	0.019948	2.4e-247	96.7	Magnetospirillum moscoviense	WP_068499156.1
	k141_1949825_4	bcrC	Benzoyl-CoA reductase subunit C	-5.46936	2.27568	8.73932e-05	0.0179306	3.4e-216	92.5	Magnetospirillum moscoviense	WP_068499158.1
	k141_1949825_7	bcrD	Benzoyl-CoA reductase subunit D	-5.51102	2.25218	5.92564e-05	0.0135093	8.8e-142	94.6	Magnetospirillum moscoviense	WP_068499150.1
	k141_1949825_3	dch	Cyclohexa-1,5-dienecarbonyl-CoA hydratase	-5.35577	1.19674	0.000145647	0.025849	1e-120	89.4	Magnetospirillum moscoviense	WP_068499159.1
	k141_1949825_1	Had	6-hydroxycyclohex-1-ene-1-carbonyl-CoA dehydrogenase					2.7e-140	71.1	Azospirillum sp. TSO22-1	WP_109122853.1
	k141_1949825_2	Oah	6-oxocyclohex-1-ene-1-carbonyl-CoA hydrolase					3.3e-192	86.9	Magnetospirillum marisnigri	WP_068492968.1
contig with phthalic acid degradation	k141_3428055_1	ubiD	UbiD family decarboxylase	-6.19725	1.56319	4.14957e-05	0.0104636	4.6e-78	77.8	Aromatoleum aromaticum	WP_011255025.1
	k141_3428055_2	ubiX	UbiX family flavin prenyltransferase	-9.49736	0.0117377	2.84264e-05	0.00796245	8.3e-78	76.1	Thauera chlorobenzoica	WP_075149175.1
contig with nitrate reduction	k141_493963_2	K02570	periplasmic nitrate reductase NapD					1.3e-22
contig with nitrate reduction	k141_3042620_12	K02567	periplasmic nitrate reductase NapA	-11.3368	1.81032	7.38e-07	0.000532971	8.3e-293
contig with nitrate reduction	k141_3633705_2	K00374	nitrate reductase gamma subunit					1.3e-86
	k141_3633705_3	K00373	nitrate reductase molybdenum cofactor assembly chaperone NarJ/NarW	-10.2212	0.713348	3.6e-06	0.00175886	4.7e-49
	k141_3633705_4	K00371	nitrate reductase / nitrite oxidoreductase, beta subunit	-6.2518	-0.201467	0.00033873	0.0475676	3.6e-265
Contig with chemotaxis	k141_3494551_2	K03414	chemotaxis protein CheZ	-7.33028	0.834159	4.43e-05	0.0109563	1.8e-42
	k141_3494551_3	K03413	two-component system, chemotaxis family, chemotaxis protein CheY	-6.75487	1.18743	1.86e-05	0.00583268	8.5e-44
Contig with chemotaxis	k141_870732_1	K03415	two-component system, chemotaxis family, chemotaxis protein CheV					6e-49
	k141_870732_2	K03415	two-component system, chemotaxis family, chemotaxis protein CheV					5.9e-58
Contig with chemotaxis	k141_2489812_10	K03406	methyl-accepting chemotaxis protein					6.4e-99
Contig with chemotaxis	k141_203555_2	K03406	methyl-accepting chemotaxis protein	-12.3395	2.80512	3.45e-08	5.42e-05	1.6e-85
Contig with chemotaxis	k141_911655_2	K03415	two-component system, chemotaxis family, chemotaxis protein CheV	-7.99521	0.67471	1.53e-05	0.0050563	1.3e-108
Contig with chemotaxis	k141_2742985_2	K03407	two-component system, chemotaxis family, sensor kinase CheA	-5.60497	2.82999	0.000181614	0.0303027	2.9e-203
	k141_2742985_3	K03408	purine-binding chemotaxis protein CheW	-6.7339	0.257781	0.000125757	0.0232405	8.4e-32
	k141_2742985_4	K03413	two-component system, chemotaxis family, chemotaxis protein CheY	-7.27626	-0.0191145	8.29e-05	0.0172556	1.7e-45
	k141_2742985_5	K03412	two-component system, chemotaxis family, protein-glutamate methylesterase/glutaminase	-9.20262	-0.270406	4.52e-05	0.0111203	2.3e-126
	k141_2742985_6	K00575	chemotaxis protein methyltransferase CheR					9.1e-94
Contig with flagellar synthesis	k141_1424013_2	K02406	flagellin	-7.96008	1.45008	1.23e-05	0.00432179	6.1e-94
	k141_1424013_3	K02406	flagellin	-7.85354	1.38907	2.01e-05	0.00617408	3.5e-94
	k141_1424013_4	K02406	flagellin	-11.0801	1.55674	1.81e-06	0.00104894	3e-94
	k141_1424013_5	K06603	flagellar protein FlaG	-8.43798	-0.988777	0.000360556	0.0496848	6.2e-29
	k141_1424013_6	K02407	flagellar hook-associated protein 2	-10.2156	0.707772	3.61e-06	0.00176061	1.2e-107
	k141_1424013_7	K02422	flagellar protein FliS					2.3e-40
	k141_1424013_8	K02423	flagellar protein FliT					4.3e-08
	k141_1424013_10	K04061	flagellar biosynthesis protein					1.5e-41
	k141_1424013_11	K21087	flagellar brake protein	-9.84616	0.348331	7.92e-06	0.00313305	5.4e-38
	k141_1424013_12	K03406	methyl-accepting chemotaxis protein	-9.21315	-0.260595	3.28e-05	0.00882739	1.2e-87
Contig with flagellar synthesis	k141_3807767_2	K02399	flagella synthesis protein FlgN	-8.19742	-1.2088	0.000318527	0.0455564	3.2e-35
	k141_3807767_3	K02398	negative regulator of flagellin synthesis FlgM	-10.2991	0.789367	4.34e-06	0.00201851	8.8e-24
	k141_3807767_4	K02386	flagella basal body P-ring formation protein FlgA					3.8e-63
	k141_3807767_5	K02387	flagellar basal-body rod protein FlgB	-9.28665	-0.190705	9.36e-05	0.0188511	3.7e-48
	k141_3807767_6	K02388	flagellar basal-body rod protein FlgC					1.5e-57
	k141_3807767_7	K02389	flagellar basal-body rod modification protein FlgD	-9.43817	-0.0453351	2.05e-05	0.00627173	9.4e-53
	k141_3807767_8	K02390	flagellar hook protein FlgE	-10.1367	0.630759	8.03e-06	0.00316531	2.9e-128
	k141_3807767_9	K02391	flagellar basal-body rod protein FlgF					3.1e-91
Contig with flagellar synthesis	k141_1420516_1	K02406	flagellin					3.6e-88
contig with phthalic acid transporter	k141_2636222_1		OmpH family outer membrane protein					2e-65	99	Denitromonas halophilus	WP_144173550.1
	k141_2636222_2		outer membrane protein assembly factor BamA	-9.05962	2.53635	1.04e-06	0.000690528	0	94	Denitromonas halophilus	WP_144173548.1
	k141_2636222_3		RIP metalloprotease RseP	-6.94311	0.459123	8.06e-05	0.0169087	0	86	Denitromonas halophilus	WP_144173802.1
	k141_2636222_4		1-deoxy-D-xylulose-5-phosphate reductoisomerase	-8.23989	0.913358	8.45e-06	0.00328055	0	86	Denitromonas halophilus	WP_144310195.1
	k141_2636222_5		phosphatidate cytidylyltransferase	-9.43519	-0.0480827	2.01e-05	0.00618679	3e-129	75	Denitromonas halophilus	WP_144173800.1
	k141_2636222_6		di-trans,poly-cis-decaprenylcistransferase	-9.4879	0.0024798	1.63e-05	0.00530452	8e-150	89	Denitromonas halophilus	WP_144173544.1
	k141_2636222_7		ribosome recycling factor	-7.36234	1.37531	1.93e-05	0.00600782	1e-128	99	Denitromonas halophilus	KAA3655384.1
	k141_2636222_8		UMP kinase	-11.3815	1.85464	2.9e-07	0.000265526	3e-169	99	Denitromonas halophilus	WP_144173540.1
	k141_2636222_9		elongation factor Ts	-8.25936	2.96283	2.39e-07	0.000229132	0	92	Denitromonas halophilus	WP_144173538.1
	k141_2636222_10		30S ribosomal protein S2	-7.5701	3.09185	8.35e-07	0.000584955	0	99	Denitromonas halophilus	KAA3655387.1
	k141_2636222_11		type I methionyl aminopeptidase	-9.77221	0.276706	9.11e-06	0.00345881	0	96	Denitromonas halophilus	WP_144310190.1
	k141_2636222_12		[protein-PII] uridylyltransferase	-6.97356	0.488513	7.73e-05	0.0163881	0	88	Denitromonas halophilus	WP_144173532.1
	k141_2636222_13		S-methyl-5'-thioinosine phosphorylase	-9.61024	0.120185	1.51e-05	0.00501658	1e-60	96	Denitromonas halophilus	WP_144310188.1
	k141_2636222_14		translational GTPase TypA	-7.7962	2.95561	8.57e-07	0.000597453	0	96	Denitromonas halophilus	WP_144173527.1
	k141_2636222_15		TRAP transporter fused permease subunit	-7.64497	1.65269	1.13e-05	0.00404698	0	95	Denitromonas halophilus	WP_144173667.1
	k141_2636222_16		TAXI family TRAP transporter solute-binding subunit					2e-169	82	Thauera chlorobenzoica	WP_075147887.1

## Sheet: Bin_60
Function	Gene ID	Gene name/KO number	Annotation	logFC	logCPM	PValue	FDR	E value	identity (%)	Targer species	Accession
contig with benozyl-CoA degradation	k141_2885486_8	bcrA	Benzoyl-CoA reductase subunit A					1.3e-176	71.1	Azospirillum sp. TSO22-1	WP_109122858.1
	k141_2885486_9	bcrB	Benzoyl-CoA reductase subunit B					3.1e-186	73.5	Azospirillum sp. TSO22-1	WP_109122857.1
	k141_2885486_10	bcrC	Benzoyl-CoA reductase subunit C	-5.62813	1.56211	0.000199573	0.0324493	2.9e-159	68.6	Inmirania thermothiophila	WP_123401416.1
	k141_2885486_7	bcrD	Benzoyl-CoA reductase subunit D					7.8e-106	71.5	Azospirillum sp. TSO22-1	WP_109122858.1
	k141_2885486_11	dch	Cyclohexa-1,5-dienecarbonyl-CoA hydratase	-5.5296	0.917409	0.000174347	0.0294161	1.2e-100	76.2	Amphritea balenae	WP_124927096.1
	k141_2885486_13	Had	6-hydroxycyclohex-1-ene-1-carbonyl-CoA dehydrogenase	-7.3946	1.78155	2.82147e-05	0.00791562	1.2e-159	76.3	Amphritea balenae	WP_124927156.1
	k141_2885486_12	Oah	6-oxocyclohex-1-ene-1-carbonyl-CoA hydrolase	-6.87655	2.02247	0.000220239	0.0348888	7.3e-187	84.9	Motiliproteus sp. MSK22-1	WP_076718468.1
contig with phthalic acid transporterer	k141_894611_1		porin	-12.024	2.49155	7.15e-08	9.28e-05	1e-52	35	Pseudomonas stutzeri	WP_161611868.1
	k141_894611_2		putative phthalate transporter TRAP type fused permease component	-11.1643	1.63991	4.31e-07	0.000357407	0	58	Thauera chlorobenzoica	ANN45961.1
	k141_894611_3		TAXI family TRAP transporter solute-binding subunit	-11.6303	2.10094	1.65e-07	0.000172927	1e-140	58	Azoarcus sp. PA01	WP_053419441.1
contig with phthalic acid degradation	k141_456943_1	ubiD	UbiD family decarboxylase	-7.576	2.89397	0.00028296	0.041847	6.1e-269	85.5	Thauera chlorobenzoica	WP_075149174.1
	k141_456943_2		CoA transferase	-6.63457	0.160988	0.0003467	0.0483282	8e-64	58	Thauera chlorobenzoica	WP_075149173.1
	k141_1492913_1	K00371	nitrate reductase / nitrite oxidoreductase, beta subunit	-10.793	1.27389	1.14e-06	0.000737378	6.8e-164
	k141_1492913_2	K00373	nitrate reductase molybdenum cofactor assembly chaperone NarJ/NarW	-10.7031	1.18545	1.29e-06	0.000814295	2e-62
	k141_1492913_3	K00374	nitrate reductase gamma subunit	-10.9405	1.41912	7.29e-07	0.000527797	7.7e-86
contig with nitrate reduction	k141_478206_5	K02575	MFS transporter, NNP family, nitrate/nitrite transporter					1.4e-83
	k141_478206_6	K02575	MFS transporter, NNP family, nitrate/nitrite transporter	-8.29643	-1.11836	0.00020381	0.0329435	6.5e-88
	k141_3187654_5	K07684	two-component system, NarL family, nitrate/nitrite response regulator NarL					1.3e-91
	k141_3187654_6	K07673	two-component system, NarL family, nitrate/nitrite sensor histidine kinase NarX					1.9e-159
	k141_3187654_7	K02575	MFS transporter, NNP family, nitrate/nitrite transporter					2.3e-110
	k141_3187654_8	K02575	MFS transporter, NNP family, nitrate/nitrite transporter	-10.5614	1.04613	8.51e-06	0.00329793	1.3e-115
	k141_3187654_9	K00370	nitrate reductase / nitrite oxidoreductase, alpha subunit	-11.2971	1.77104	1.83e-06	0.0010572	2.9e-226
Contig with chemotaxis	k141_1148624_4	K03409	chemotaxis protein CheX					1.2e-45
Contig with chemotaxis	k141_237623_46	K02556	chemotaxis protein MotA					9.7e-88
	k141_237623_47	K02557	chemotaxis protein MotB	-9.19443	-0.278631	7.6e-05	0.0161921	3.7e-68
Contig with chemotaxis	k141_2987543_8	K03412	two-component system, chemotaxis family, protein-glutamate methylesterase/glutaminase	-8.6025	-0.836421	0.000294753	0.0430533	2.5e-125
	k141_2987543_9	K03411	chemotaxis protein CheD					1.3e-62
	k141_2987543_10	K00575	chemotaxis protein methyltransferase CheR					2.1e-96
	k141_2987543_13	K03408	purine-binding chemotaxis protein CheW					7.2e-42
	k141_2987543_14	K03407	two-component system, chemotaxis family, sensor kinase CheA	-9.33719	-0.142339	7.32e-05	0.0157506	5.7e-205
	k141_2987543_15	K03413	two-component system, chemotaxis family, chemotaxis protein CheY					2.2e-43
	k141_2987543_18	K03406	methyl-accepting chemotaxis protein	-10.3705	0.859122	8.69e-06	0.00335164	1.8e-119
	k141_1169733_7	K00575	chemotaxis protein methyltransferase CheR	-9.35553	-0.124425	2.58e-05	0.00743868	1.2e-81
Contig with chemotaxis	k141_3133747_4	K03413	two-component system, chemotaxis family, chemotaxis protein CheY					9e-42
	k141_3133747_5	K03407	two-component system, chemotaxis family, sensor kinase CheA	-9.89225	0.393155	9.23e-06	0.00349351	3.6e-205
	k141_3133747_6	K03408	purine-binding chemotaxis protein CheW	-8.40906	-1.0149	0.00016798	0.0286237	8.8e-43
	k141_3133747_7	K03406	methyl-accepting chemotaxis protein	-12.0482	2.51563	1.03e-07	0.000121637	7.4e-127
	k141_3133747_8	K00575	chemotaxis protein methyltransferase CheR	-8.54556	-0.888632	0.00016783	0.0286152	6.3e-91
	k141_3133747_9	K03411	chemotaxis protein CheD	-8.30482	-1.11049	0.00023702	0.0367925	3.4e-07
	k141_3133747_10	K03412	two-component system, chemotaxis family, protein-glutamate methylesterase/glutaminase	-9.28143	-0.195257	3.27e-05	0.00881477	4.1e-136
Contig with chemotaxis	k141_977719_12	K03406	methyl-accepting chemotaxis protein	-10.1712	0.664471	3.68e-06	0.00178706	1.5e-39
Contig with chemotaxis	k141_1443454_24	K03406	methyl-accepting chemotaxis protein	-8.635	-0.80582	0.000108712	0.0209609	2.7e-83
Contig with chemotaxis	k141_2592907_4	K03406	methyl-accepting chemotaxis protein	-9.08055	-0.38666	3.82e-05	0.00986623	1.6e-76
Contig with chemotaxis	k141_3864666_5	K03406	methyl-accepting chemotaxis protein	-9.55409	0.0662736	1.97e-05	0.00609888	2e-87
Contig with chemotaxis and flagellar synthesis	k141_3881416_23	K02557	chemotaxis protein MotB					7e-68
	k141_3881416_24	K02556	chemotaxis protein MotA					2.4e-85
	k141_3881416_25	K02405	RNA polymerase sigma factor for flagellar operon FliA					2.2e-94
	K141_3881416_26	K04562	flagellar biosynthesis protein FlhG	-9.4569	-0.0274506	3e-05	0.00828543	1.5e-108
	k141_3881416_27	K02404	flagellar biosynthesis protein FlhF	-9.33394	-0.145582	0.00015169	0.0266402	5.7e-119
	k141_3881416_28	K02400	flagellar biosynthesis protein FlhA	-9.59774	0.107994	3.51e-05	0.00929052	4.4e-299
	k141_3881416_34	K02401	flagellar biosynthesis protein FlhB					4.2e-137
	k141_3881416_35	K02421	flagellar biosynthesis protein FlhR					3.2e-82
	k141_3881416_36	K02420	flagellar biosynthesis protein FlIQ					5.1e-30
	k141_3881416_37	K02419	flagellar biosynthesis protein FlIP					1.9e-118
	k141_3881416_38	K02418	flagellar protein FliO/FliZ					1.6e-31
	k141_3881416_39	K02417	flagellar motor switch protein FliN/FliY	-9.18938	-0.283568	0.000136712	0.0246836	4.4e-45
	k141_3881416_40	K02416	flagellar motor switch protein FliM	-8.53345	-0.900575	0.000355763	0.0492313	1.9e-09
	k141_3881416_41	K02415	flagellar FliL protein					4.4e-32
	k141_3881416_42	K02414	flagellar hook-length control protein FliK	-9.75958	0.264401	1.4e-05	0.0047431	5.5e-38
	k141_3881416_43	K02413	flagellar FliJ protein					8.5e-28
	k141_3881416_44	K02412	flagellum-specific ATP synthase	-9.7355	0.241032	2.39e-05	0.00703065	3e-219
	k141_3881416_45	K02411	flagellar assembly protein FliH					9e-43
	k141_3881416_46	K02410	flagellar motor switch protein FliG					1.1e-107
	k141_3881416_47	K02409	flagellar M-ring protein FliF	-10.5931	1.07735	3.65e-06	0.00177746	7.3e-176
	k141_3881416_48	K02408	flagellar hook-basal body complex protein FliE					1.1e-35
	k141_3881416_49	K10943	two-component system, response regulator FlrC	-9.61671	0.126261	4.07e-05	0.0103167	1.3e-208
	k141_3881416_50	K10940	two-component system, sensor histidine kinase FlrB	-9.08662	-0.38113	7.97e-05	0.0167674	2.1e-152
	k141_3881416_51	K10941	sigma-54 dependent transcriptional regulator, flagellar regulatory protein					2.9e-192
Contig with cell motility	k141_1990632_1	K01251	adenosylhomocysteinase					1.4e-63
	k141_1990632_2	K00297	methylenetetrahydrofolate reductase (NADPH)	-9.24617	-0.229236	5.26e-05	0.0123956	2.1e-98
	k141_1990632_3	K09761	16S rRNA (uracil1498-N3)-methyltransferase					1.1e-80
	k141_1990632_4		No hit
	k141_1990632_5	K06598	chemosensory pili system protein ChpC	-9.61239	0.12215	2.79e-05	0.00786052	7.4e-41
	k141_1990632_6	K02487	type IV pili sensor histidine kinase and response regulator	-8.472	3.38997	2.27e-05	0.00676407	0
	k141_1990632_7	K02660	twitching motility protein PilJ	-7.49916	1.88272	7.91e-05	0.0166657	5.1e-164
	k141_1990632_8	K02659	twitching motility protein PilI					1.7e-48
	k141_1990632_9	K02658	twitching motility two-component system response regulator PilH					5.5e-55
	k141_1990632_10	K02657	twitching motility two-component system response regulator PilG	-9.14153	-0.329087	0.000127363	0.0234429	2e-71
	k141_1990632_11	K01920	glutathione synthase	-9.95192	0.450915	9.52e-06	0.00356883	1.2e-128
	k141_1990632_12	K03832	periplasmic protein TonB	-8.66737	-0.775937	0.000227158	0.0356835	7.5e-22
	k141_1990632_13	K07735	putative transcriptional regulator	-10.2494	0.740653	1.02e-05	0.00376475	1.5e-53
	k141_1990632_14	K07447	putative holliday junction resolvase					1.3e-42
	k141_1990632_15	K02825	Pyrimidine operon attenuation protein / uracil phosphoribosyltransferase	-8.66943	-0.774061	0.000259646	0.0393663	1.5e-57
	k141_1990632_16	K00609	aspartate carbamoyltransferase catalytic subunit	-9.31549	-0.162943	3.41e-05	0.00909768	2e-135
	k141_1990632_17	K01465	dihydroorotase	-9.9566	0.455481	8.37e-06	0.0032614	4.3e-109
	k141_1990632_18	K02670	twitching motility protein PilU	-9.78091	0.284894	4.5e-05	0.0110658	1.5e-176
	k141_1990632_19	K02669	twitching motility protein PilT	-8.97346	-0.48835	0.000106366	0.0206332	1.5e-170
	k141_1990632_20	K06997	PLP dependent protein					4e-87
	k141_1990632_21	K00286	pyrroline-5-carboxylate reductase	-9.16092	-0.310395	4.18e-05	0.0105164	1.2e-97
	k141_1990632_22	K02221	YggT family protein	-8.49905	-0.932077	0.000154446	0.0269807	4.6e-35
	k141_1990632_23	K00641	homoserine O-acetyltransferase/O-succinyltransferase	-10.1734	0.666542	8.75e-06	0.0033621	5.1e-159
	k141_1990632_24		No hit
	k141_1990632_25	K02428	XTP/dITP diphosphohydrolase					9e-66
	k141_1990632_26		No hit
	k141_1990632_27		No hit	-13.0699	3.53236	2.69e-08	4.53e-05
	k141_1990632_28	K03186	flavin prenyltransferase	-10.1371	0.631148	5.55e-06	0.00241769	6.6e-92
	k141_1990632_29		No hit
	k141_1990632_30	K00135	succinate-semialdehyde dehydrogenase / glutarate-semialdehyde dehydrogenase	-8.29629	1.78021	1.24e-05	0.00433146	1.5e-246
	k141_1990632_31	K07250	4-aminobutyrate aminotransferase	-10.287	0.777504	5.79e-06	0.00249829	1.2e-199
	k141_1990632_32	K07749	formyl-CoA transferase	-9.61562	0.125329	1.94e-05	0.00603093	4.2e-149
	k141_1990632_33	K07088	uncharacterized protein					4.8e-53
	k141_1990632_34	No hit
	k141_1990632_35	K07221	phosphate-selective porin OprO and OprP					1.9e-54

## Sheet: Bin_116
Gene ID	Gene name/KO	Annotation	logFC	logCPM	PValue	FDR	E value	identity (%)	Targer species	Accession
k141_633951_1	bcrA	Benzoyl-CoA reductase subunit A	-9.2238	-0.250442	3.19e-05	0.00863513	4.2e-123	63.6	Azospirillum sp. TSO22-1	WP_109122858.1
k141_3274145_1	ubiX	UbiX family flavin prenyltransferase					6e-07	62	Aromatoleum aromaticum	WP_041647982.1
k141_3274145_2	ubiD	UbiD family decarboxylase	-10.4569	0.943784	2.1e-06	0.00117356	0	85	Aromatoleum aromaticum	WP_011255025.1
k141_1744364_6	K00374	nitrate reductase gamma subunit					3.3e-31

## Sheet: Contig k141_1830739
Gene ID	Gene name	Annotation	logFC	logCPM	PValue	FDR	E value	identity (%)	Targer species	Accession
k141_1830739_1		TRAP transporter fused permease subunit					0	58	Alphaproteobacteria bacterium	TDI63645.1
k141_1830739_2		sigma-54-dependent Fis family transcriptional regulator					0	56	Rhodospirillaceae bacterium	MBO33628.1
k141_1830739_3		GTP cyclohydrolase I FolE2					6e-96	66	Gammaproteobacteria bacterium	PUB84686.1
k141_1830739_4		pyridoxamine 5'-phosphate oxidase					3e-43	47	Alphaproteobacteria bacterium	TDI58690.1
k141_1830739_5		Isochorismatase hydrolase family protein					3e-77	60	Parcubacteria group bacterium GW2011_GWB1_50_9	KKW18087.1
k141_1830739_6	ubiX	UbiX family flavin prenyltransferase					5e-102	71	Xanthobacteraceae bacterium	TAK47330.1
k141_1830739_7	ubiD	UbiD family decarboxylase	-7.41592	10.3227	9.26182e-06	0.0035034	0	85	Aromatoleum aromaticum	WP_011255025.1

[truncated: 1 more sheets: Contig k141_260687]
